# Supplementary material for: Addressing barriers to the conduct and application of research in complementary and alternative medicine: a scoping review
Source: BMC Complement Med Ther. 2021 Jul 15;21:201. doi: 10.1186/s12906-021-03371-6 (PMC8281683; doi:10.1186/s12906-021-03371-6)
Supplement: Supplementary file 1 — Additional file 1. [file 12906_2021_3371_MOESM1_ESM.xlsx]

## Sheet: Sheet1
author/s, year,	Year	Country	Study design & Method	Objective/s	CAM discipline	Participants	Concept/Context	Intervention/enabler characteristics	Funding/Grants	Intervention developer	Outcome domains measured	Results - attitudes, skills, knowledge, competencies, confidence	Barriers addressed to conduct/application of research	Limitations	Future recommendations
Steel, Adams & Sibbritt	2014	Australia	Multi-phase research design 1.Audit 2.Preliminary workforce survey 3. Prctitioner member survey	To outline the protocol used in the establishment of the Practitioner and Researcher collaboration Initiative	Acupuncture, aromatherapy, ayurveda, bowen therapy, chinese herbal medicine, homeopathy, kiniesiology, massage therapy, musculoskeletal therapists, myotherapists, naturopathy, nutrition (non-dietetic), reflexology, western herbalism, yoga	Australian practitioners of 14 distinct CAM disciplines (n=1306)	Practice-based research network (PBRN) for complementary medicine professions in Australia	National, multi-modality PBRN involving 14 distinct CAM professions	Yes	University of Technology and Endeavour College of Natural Health	Number of primary-care CAM practitioner groups; description of workforce; overview of the nature and characteristics of contemporary Australian CAM practice	Establishment of a shared infrastructure to facilitate research opportunities between practitioners and researchers acoss multiple CAM modalities; practitioner members contributing to professional sustainability through advancement of new knowledge about CAM clinical practice	Conduct (limited opportunities for CAM practitioners to contribute to CAM research)	Not applicable	Not applicable
Steel, Wardle,Leach & Sibbritt	2018	Australia	Cross-sectional survey	To provide (a) an update on the progress of the PRACI project, and (b) a decription of the characteristics of PRACI members	Acupuncture, aromatherapy, ayurveda, bowen therapy, chinese herbal medicine, homeopathy, kiniesiology, massage therapy, musculoskeletal therapists, myotherapists, naturopathy, nutrition (non-dietetic), reflexology, western herbalism, yoga	764 Founding members of PRACI from the 14 disciplines	Practice-based research network (PBRN) for complementary medicine professions in Australia	National, multi-modality PBRN involving 14 distinct CAM professions	Yes	University of Technology and Endeavour College of Natural Health	Baseline survey	Establishment of an Australian CAM demographic, practice professional characteristics workforce data.	Conduct (limited opportunities for CAM practitioners to contribute to CAM research)	Most PRACI members were located in urban settings and along the Eastern seaboard of Australia	Expand the scope of the PBRN to also cover application of research
Long et al.	2014	USA	Cross-sectional	To elicit approaches used to develop faculty expertise in research literacy and EBP among 9 CAM grantee institutions (in the first 4-6 years of funding)	Acupuncture, Chinese/Oriental medicine, Chiropractic, Massage Therapy, Naturopathy, Osteopathy	9 Program directors of CAM academic institutions awarded a NCCAM Research Education Partnership project award	Research literacy and EBP education	Faculty training on the basic concepts and principles of research literacy and EBP (e.g. workshops, seminars, online resources)	NCCAM R25 grant	National University of Health Sciences Bastyr University University of North Texas Health Sciences centre National College of Natural Medicine Oregon College of Oriental Medicine University of Western States AT Still university of Western States AT Still University of Health Sciences Palmer College of Chiropractic Northwestern Health Sciences University	Within the context of research literacy and EBP education: needs and barriers; research literacy and EBP competencies; early adopters and change leaders; best practices in teaching and education; meaningful incentives; resources provided by conventional partners; external training opportunities; support from institutional leadership	Creation of EBP courses (i.e. workshops, online resources, in-person short courses, seminar series, journal clubs, case conferences, research grand rounds, professional programs, mentorship) that was consistent with current recommendations for faculty development in medical education; integration of EBP throughout CAM curricula; enhanced attitudes, skills and confidence in EBP among faculty	Conduct (limited opportunity for research skill development in CAM undergraduate education; limited opportunity for CAM undergraduate students to contribute to CAM research; limited collaboration between CAM researchers and other health researchers) Application (limited access to research training; limited knowledge to: locate best available evidence, appraise research evidence and apply research…	Not reported in the article.	Faculty development is important to increase quality and quantity of research in curricula
Cramer et al.	2015	USA	Descriptive (Survey)	To determine whether the CAM institution - traditional research-intensive institution (CAM-TRI) partnerships contribute to lasting collaborative relationships and a sustained research culture	Osteopathy, Naturopathy, Acupuncture, Oriental medicine, Chiropractic, Massage Therapy,	Principle investigators of CAM and TRI institutions awarded a NCCAM Research Education Partnership project award (R25 grant program) (n=19	Collaboration between CAM and traditional research-intensive institutions; research culture	Collaborations between CAM and traditional research-intensive institutions, including: faculty exchanges, TRI institution seminars, mentorship of CAM faculty and students in research, joint development of courses and EBP resources, and two-way consulting	NCCAM R25 grant	Primary investigators of participating CAM institutions and traditional research-intensive institutions	Nature and characteristics of the CAM-TRI institution collaborations; perceived successes and unintended benefits of program; culture change to EBP; perceived challenges and unanticipated challenges of program	CAM-TRI institution collaborations were rated positively; important cultural changes were reported by both institutions; both institutions benefited from the collaboration; there was evidence of greater understanding of the similarities and differences between healthcare disciplines and paradigms; investigators reported collaborations to be sustained and personally rewarding	Conduct (limited opportunities for CAM practitioners to contribute to CAM research; negative perceptions of CAM research outside the field of CAM; limited collaboration between CAM researchers and other health researchers; limited opportunities for research skill development in CAM undergraduate education; limited opportunities for CAM undergraduate students to contribute to CAM research; limited…	Total pool of potential respondents was only 19 institutions; consequently, results could change as additional institutions engage in CAM-TRI collaborations. Like all research methods, surveys have limitations and additional methods such as focus groups may have provided a more comprehensive picture of the CAM-TRI institutional partnerships. Only the principal and primary investigators of the CAM…	CAM-TRI institutional collaborations necessary for positive culture change , educational and research opportunities
Haas et al.	2012	USA	Prospective cohort	To (a) describe an EBP curriculum incorporated into a chiropractic doctoral program, and (b) compare the effects of the pre-EBP curriculum and new EBP curriculum on student knowledge, attitudes, self-assessed skills and behaviours in EBP	Chiropractic	Student cohorts of University of Western States that completed either the pre-EBP curriculum or new curriculum of the chiropractic doctoral program (n=370)	EBP education	EBP curriculum comprising 4 core EBP courses, and a cluster of first and second year courses containing critical learning modules with specific EBP skills and knowledge	NCCAM R25 grant	University of Western States	EBP knowledge, attitudes, self-assessed skills, self-assessed behaviours	EBP knowledge scores of each subsequent cohort performed better than previous cohorts; the greatest difference in knowledge scores was observed between cohorts 3 and 1; there were modest improvements in student behaviour and knowledge; students reported increased access to databases; no notable differences were found between cohorts in skills self-appraisal	Application (limited access to research training; CAM practitioners have limited knowledge and skills to: locate the best available research evidence, appraise the evidence, apply the evidence to practice, and communicate research findings to patients)	Follow up was a challenge due to the anonymous nature of a survey; 4 year period of chiropractic education limits the number of cohorts to follow	Use of education can have a positive effect on culture, attutudes, knowledge, self assessed skills and behaviours
McCarty et al.	2011	USA	Qualitative study using structured interviews and a focus group	To determine the perceived benefits of a clinical exchange experience designed as part of a program to promote acceptance and use of EBP in naturopathic clinical practice	Naturopathy	Faculty members of Bastyr University of Natural Health that completed the clinical exchange program (n=9)	Clinical exchange between CAM and traditional research-intensive institutions	Faculty exchanges between CAM and traditional research-intensive institution, including clinical observation, participation in clinic didactic sessions, shadowing teaching faculty, delivering case presentations, contributing to discussions related to diagnostic approaches and treatment plans	NCCAM R25 grant	Bastyr Centre for Natural Health and The University of Washington	effectiveness of the clinical exchange in meeting grant aims to introduce and expand faculty skills in EBM; challenges and barriers in implementing those skills at BCNH; unanticipated benefits of the clinical exchange in teaching, administration processes or clinical practice; use and implementation of ideas and experiences	Integrating EBM into naturopathic clinical teaching brought about a "cultural shift"; strengthening professional relationships was the strongest benefit of the exchange; naturopaths observed a greater interdisciplinary approach in soliciting advice and information from colleagues at UW, with participants wanting to enhance that practice at BCNH; exposure to clinical experiences outside the usual …	Application (limited access to research evidence; limited access to research training; limited awareness of clinical practice guidelines; limited knowledge and skills to apply research evidence into practice)	Only the ND faculty participants having completed the exchange before February 2010 were interviewed based on convenience, and thus the interpretations may not generalize to later Bastyr participants or other ND or CAM practitioners.	A clinical exchange with other medical speciality clinics is a favourable way t promote EBM appreciation within CAM
Sullivan, Furner & Cramer	2014	USA	Descriptive study (survey)	To describe the development and outcomes of a mentored research program between a CAM institution and a traditional research-intensive institution	Chiropractic and other CAM	6 Students of the chiropractic program of the National University of Health Sciences	Research training and experience	One doctoral level CAM student per year, given the opportunity to engage in an intensive, full-immersion semester at a TRI university to participate in graduate courses and experience research with an active research mentor	NCCAM R25 grant	National University of Health Sciences and University of Illinois Chicago School of Public Health	mentee-mentor partnerships between CAM and TRI institutions; cultural changes and perspective shifts regarding CAM research; research opportunities for CAM students	Both CAM and TRI institutions built a relationship through shared interests, stimulating bi-directional cultural exchanges and perspective shifts; the independent study was expanded into a part-time flexible credit elective course for all CAM degree programs; collaborative relationships resulted in sustained research opportunities for pre-doctoral CAM students; half of the participants continued …	Conduct ( limited collaboration between CAM researchers and other health researchers; limited opportunities for CAM undergraduate students to contribute to CAM research) Application (limited access to research evidence; limited access to research training; limited knowledge and skills to: locate the best available research evidence, appraise the evidence, apply evidence to practice)	TRI faculty knew little about CAM education and scope of practice.	A mentoring program can fostered collaborative relationships between instututions. Research output and participation increases
Wayne et al.	2008	USA	Descriptive	To increase research capacity, research education and training programmes for students and faculty	Acupuncture	Students, faculty, alumni of the New England School of Acupuncture (NESA)	To develop DCRC supported set of initiatives designed and implented to increase research capacity at NESA in research education, training programs for faculty members, students, staff and alumni	1.Clinical research methods and evaluation; for faculty, alumni; 30hrs; annually 2. How to write a Publishable case report; for faculty; 24 hrs; bi-annually 3. Research Seminar Series; for faculty, students, alumni, staff, public; 1hr; monthy 4. Foundations of Research; for students; 30hrs; annualy 5. Research Electives I & II; for students; 90hrs each; annually	Yes	New England School of Acupuncture Harvard Medical School Osher Institute	1.Clinical research methods and evaluation: Qualitative evaluations of course content and delivery 2.How to write a publishable case report: Qualitative evaluation of course at 7 months 3. Research seminar series: Evaluation by NCCAM 4.Foundations of Research: Audit to evaluate the quality of NESA's student' clinical medical records 5.Research Electves I & II: Not given	Attitudes: Faculty, students, alumni more interested and engaged in research, cultural shift to a commitment to foster more academic opportunities for students. Skills: 75 faculty members and alumni involved in some aspect of externally funded research Outputs: More than 25 peer reviewed atrticles related to CAM have been published Competency & Confidence: More than 30 students participation in s…	Application (CAM practitioners have limited access to research evidence, limited access to research training, CAM practitioners have limited knowledge and skills to: locate the best available research evidence, appraise, apply evidence into practice)	Scientific research and Oriental Medicine may not be compatible. The current reductionist research paradigm inadequate for studying complex, holistic, energy-based interventions such as acupuncture. Which will inevitably result in biased conclusions and not likely to benefit the OM community	Educational initiatives in research positively impacts culture and involvement in research. More interdisciplinary dialogue required.
Zwickey et al.	2014	USA	Descriptive (survey)	To review the competencies and teaching strategies developed and implemented to enhance research literacy at all nine R25 funded institutions to develop individal programs on EBM teaching. Review common strategies for developing curricular goals, achieving curricular revision and evaluating EBM competency and learbning outcomes and unintended outcomes. EBM education	Osteopathy,Naturopathy, Acupuncture, Oriental medicine, Classical Chinese medicine, Chiropractic, Nutrition, Counselling	(n=9) Principal and co-investigators investigators of collaborating conventional institutions	To describe the common strategies among insitutions for developing curricular, achieving curriculum revision, evaluating EBM competency and learning outcomes and culture-changing strategies that emerged as best practice models	Assess best practices models in curriculum and culture changing strategies	Yes	Penn State, University of Washington, Oregon Health and Science University, University of Illinois, Chicago School of Public Health, University of Minnesota, University of Iowa, Thomas Jefferson University, University of Texas Medical Branch, Oregon Health& Science, AT Still University Bastyr University National College of Natural Medicine National University of Health Sciences Northwstern Health…	Process of development of curricula across all nine R25-funded CAM institutions- Needs assessment to identify current knowledge, skills and attitudes and behaviours of students, faculty and administration Revision of curricula Learning outcomes Faculty development programs Unintended benefits For students, they measured knowledge, skills, attitudes, confidence and behaviours For alumni, they meas…	As a resut of the R25 initiative,the number of research courses at the nine cAM institutions increased from eight courses in six institutions to 21 courses in eight institutions. The courses provided the foundational skills in identifying and critically evaluating research literature. in addition, the R25 program stimulated development of many elective courses, from journal clubs to advanced stat…	Conduct: (limited opportunities for CAM practitioners to contribute to CAM research, limited opportunities for CAM undergraduate students to contribute to CAM research) Application: (limited access to research training, limited skills to locate best available research evidence, limited knowledge to: locate best available evidence, to appraise research evidence, apply research evidence, apply rese…	Not applicable	Needs assessment creates opportunities for research doption & culture change
Evans et al.	2011	USA	Descriptive (multi-method)	To actively engage faculty through a comprehensive and multi-methods evidence-informed focused faculty development program to facilitate evidence-informed ractice	Chiropractic, Massage, Acupuncture, Oriental Medicine	Northwestern Health Sciences University and University of Minnesota	R25 project's faculty development process	Conceptualise and coordinate evidence informed practices initiatives for faculty development congruent with the R25 project congruent with NW University's strategic goals	NCCAM R25 grant	AT Still University ∫astyr University ˜	Phase 1: (Yrs1 and 2) Introduce concepts of Ebp,and involve faculty in EBP competency development, findig and appraising relevant and high quality research. Using the Rogers Diffusion of innovation Theory Questioning faculty about their experiences, how they felt regarding implentation of research, provide their views on the development of the next phases . Phase 2 : (Yr 3) Launched Faculty Onlin…	High faculty participation. Diverse projects designed: E.g. outcome measures to identify massage in a hospice and other specialty care settings. Case studies created on low back pain and headache using EBP principles to use in chiropractic. Design of an evidence informed guide to enhance patient's participation in healthcare decisionmaking Refining of a poster assignment to assess students skills…	Application: (limited access to research training, limited skills to locate best available research evidence, limited knowledge to: locate best available evidence, to appraise research evidence, apply research evidence, apply research evidence to practice)	Not applicable	Training faculty in EIP enhances research skills and impacts curriculum change
Caldwell et al.	2018	China	Action research methodology (systematic analysis, pre-post surveys, focus groups, teacher's diaries, field notes, survey data)	To develop a course by collaboration with an international team , to experience new teaching styles promoting active learning and engagement , to practices and test their English language abiity and increase confidence in accessing English language EBM materials	Traditional Chinese Medicine	Undergraduate and postgraduate students (n=86) of Beijing University and teachers of EBM course (n=25)	To evaluate and reflect on experiences of learning and teaching of EBM programme	EBM workshops in English	Yes	Beijing University, University of Southampton, University of Sydney, The Childrens Hospital (Sydney)	1.Students: Questionnaires on pre and post EBM workshop (2016) Pre- awareness of EBP, experience of EBP, course expectations, learnig priorities, career plans basic understanding of EBP. Post- perspectives of the course 2. Teachers: Questionaires (pre- workshop and post workshop focus group) Pre- expectations and reflections on course content, teaching styles, student engagement with EBM content …	Students: Improvement in EBM knowledge by 50% or more. Learned about TCM development in the Western world, learning about scientifc knowledge. Helpful in literature searching, devising a research question and research methods. Challenged students thinking. Teachers: realisation of challenges in international collaboration, language issues,challenges to teaching beliefs and practices, would apply …	Application (limited access to research training, limited knowledge and skills to locate, to appraise, to apply research evidence)	Limited time and financial resources. Student's perspectives: Small group, Workshop taught in English. Short duration of workshops. Teachers perspectives: Cutural and teaching style differences, Chinese teachers teaching in English for first time. Teachers from Australia and UK: teaching Chinese students for the first time. time zones, challenge of EBM in TCM, adoption of a student- centered apro…	Cross cultural collaborations is challenging but can result in positive student evaluation and change in teacher beliefs.
Allen et al.	2011	USA	Descriptive	Evaluation of the design and the implementation of a week-long EBM short course to train faculty	Naturopathy; Chinese Medicine	Selected Vanguard faculty members (n=11) with active involvement in teaching in classrooms and clinics throughout the 4-year programs (including department chairs and a NCNM librarian. Professional backgrounds ranged from naturopathic physicians, Chinese medicine Practitioners, Doctors of Philosophy and Medical doctors)	Train selected Vanguard faculty in research content, EBM and research teaching strategies so that the selected and trained team will train other faculty and develop and implement curricular change and disseminate the content institution wide	Needs assessment of EBM workshops Literature review exploring experience in conducting EBM training programs for CAM providers and identifaction of learning needs 20-hr course on EBM (over 5 days) Outcome assessment pre-course survey,EBM skills test, post-course assessment of attitudes and skills self assessment, "committment to change" document and a post 6 month assessment to see if goals were …	Yes	Research faculties of: 1.National College of Natural Medicine 2.Oregan Health and Science University External guidance: Society of General Internal Medicine EBM Taskforce	Several limitations to curricular design and course evaluation. Course participants were primarily naturopathic physicians or Chinese medicine practitioners based at one educational institution. As such, findings cannot extend to other types of CAM professionals in other practice settings. By design, participant numbers were small, thus limiting the ability to draw broader conclusions from the ev…	Self assessed baseline and followup survey scores after 6 months showed favourable EBM practice attitudes, applying EBM knowledge to use in teaching (80% of goals achieved), self appraisal skills. EBM knowledge significantly enhanced after training. commitment to increasing the use of EBM in practice, culture change at institution in support of EBM.	Application: (limited access to research training, limited skills to locate best available research evidence, limited knowledge to: locate best available evidence, to appraise research evidence, apply research evidence, apply research evidence to practice)	Several limitations to curricular design and course evaluation. Course participants were primarily naturopathic physicians or Chinese medicine practitioners based at one educational institution. As such, findings cannot extend to other types of CAM professionals in other practice settings. By design, participant numbers were small, thus limiting the ability to draw broader conclusions from the ev…	More interdisciplinary dialogue to settle the challenging issue of non compatibility with the bio-medical model
Laird et al.	2010	USA	2008	Evaluate the efforts of a college to integrate EBM concepts based on Roger's Diffusion of Innovation into its 4 year curriculum while maintaining existing course content and faculty contact hours	Osteopathy	KCOM course directors in workshop series 1 (n=20) KCOM course directors in workshop series 2 (n= 14)	Incorporate EBM 4 year curricula without sacrificing existing curricula	A faculty development workshop series based on Diffusion of Innovations model to facilitate cultural exchange, gain faculty support and accelerate EBM adoption into existing curriculum	Yes	Kirksville College of Osteopathic Medicine and Penn State University College of Medicine	Faculty attitudes, confidence levels, number of courses that included instruction of EBM throughout curriculum	Faculty confidence levels increased, consensus to integrate EBM in curricula without replacing current content or adding faculty hours. Electronic resurce capabilities improved, ability to teach critical appraisal and how to apply in clinical practice improved. EBM exercises were consciously integrated into modules.. A curricular mapping tool was developed as a quality control measure for each co…	Application (CAM practitioners have limited access to research evidence, limited access to research training, CAM practitioners have limited knowledge and skills to: locate the best available research evidence, appraise, apply evidence into practice)	Not applicable	Worshop series of faculty development helps in positive attitude changes, confidence and teaching EBM capabilties
Schneider et al.	2016	USA	Randomised Controlled Trial	1- To develop an online distance-learning program about the principles of evidence-based practice 2- Test the effectiveness of the online program on the attitudes, skills and use of EBP in a sample of chiropractors 3- Determine the feasibility of expanding the program for broader scale implementation.	Chiropractic	Chiropractors from a pool of 1,314 chiropractors who had completed a cross-sectional national survey (n=293)	To explore if online EBP education have been shown to be effective	Online education program	Yes	Four chiropractic grantee institutions of NCCIH funded educational EBP grants	1. Develop an online distance-learning EBP program 2. Test the effectiveness of online program on the attitude, skills and use of EBP in the sample 3. Determine the feasibility of expandig the program for broader-scale implementation	Successful in developing and hosting a series of online educational model and deliver monthly four 30 minute booster lessons Program did provide opportunity to enhance EBP capabilities. Modest within-group improvements in Attitudes and Skills	Application (limited access to research training, limited knowledge and skills to apply research evidence into practice)	Limitations of the study include the generally low data collection follow up and engagement rates.	Online programs alone are insufficient to make large changes in EBP behaviour.
UPDATED SEARCH 1/06.21
Wong et al.	2019	China	Pre-post study	Evaluate knowledge, practice attitude changes in Hong Kong's Chinese medicine practice after attending a tailored educational workshop for Chinese medicine practice.	Traditional Chinese medicine	Chinese medicine practitioners (n=59) with Chinese Medicine Council of Hong Kong	to evaluate the impact of the workshop	Face-to-face workshop	No	Chinbese medicine practitioner (VC) and a methodologist (IW)	Knowledge, practice and attitudes	Attitude, Knowledge, decisionmaking, intention, behaviour - improved. Practice & subjective norm- no change	Application (limited knowledge and skills to apply research evidence into practice)	Drop out rate 50%	Developing tailored strategies beyond education for promoting evidence based practice in Chinese medicine. Develop innovative research methodology that balances rigor and tradition
